# Supplementary material for: Cardiometabolic Morbidity (Obesity and Hypertension) in PTSD: A Preliminary Investigation of the Validity of Two Structures of the Impact of Event Scale-Revised
Source: J Clin Med. 2024 Oct 10;13(20):6045. doi: 10.3390/jcm13206045 (PMC11509123; doi:10.3390/jcm13206045)
Supplement: Supplementary file 1 [file jcm-13-06045-s001.zip]

Archive with 2 entries (2 files):
- jcm-3153571-supplementary/Supplementary Materials S1 IES-R HCWs.xlsx
- jcm-3153571-supplementary/Supplementary Materials S2 Twostep cluster model fit and cluster characteristics.pdf
