# Supplementary material for: Cardiometabolic Morbidity (Obesity and Hypertension) in PTSD: A Preliminary Investigation of the Validity of Two Structures of the Impact of Event Scale-Revised
Source: J Clin Med. 2024 Oct 10;13(20):6045. doi: 10.3390/jcm13206045 (PMC11509123; doi:10.3390/jcm13206045)
Supplement: Supplementary file 1 [file jcm-13-06045-s001.zip › jcm-3153571-supplementary/Supplementary Materials S1 IES-R HCWs.xlsx]

## Sheet: Factor structure
Factor Analysis
KMO and Bartlett's Test
Kaiser-Meyer-Olkin Measure of Sampling Adequacy.		0.791259
Bartlett's Test of Sphericity	Approx. Chi-Square	1154.61
	df	231
	Sig.	1.32343e-122
Communalitiesa
	Initial
IES_1	0.81931
IES_2	0.830154
IES_3	0.788641
IES_4	0.629523
IES_5	0.811982
IES_6	0.780567
IES_7	0.815616
IES_8	0.814059
IES_9	0.548968
IES_10	0.943682
IES_11	0.790292
IES_12	0.894094
IES_13	0.878959
IES_14	0.888957
IES_15	0.759657
IES_16	0.919001
IES_17	0.893502
IES_18	0.883103
IES_19	0.87981
IES_20	0.751975
IES_21	0.835273
IES_22	0.777031
Extraction Method: Maximum Likelihood.
a. One or more communalitiy estimates greater than 1 were encountered during iterations. The resulting solution should be interpreted with caution.
Total Variance Explained
Factor	Initial Eigenvalues			Rotation Sums of Squared Loadingsa
	Total	% of Variance	Cumulative %	Total
1	11.3797	51.726	51.726	4.32154
2	1.58768	7.21671	58.9427	8.59691
3	1.40796	6.39982	65.3426	5.164
4	1.22051	5.54777	70.8903	3.12754
5	1.13384	5.15382	76.0441	6.98032
6	0.835868	3.7994	79.8435
7	0.714566	3.24803	83.0916
8	0.620221	2.81919	85.9108
9	0.575614	2.61643	88.5272
10	0.488649	2.22113	90.7483
11	0.408262	1.85573	92.604
12	0.342417	1.55644	94.1605
13	0.310668	1.41213	95.5726
14	0.244799	1.11272	96.6853
15	0.172629	0.784677	97.47
16	0.128942	0.586098	98.0561
17	0.118407	0.538215	98.5943
18	0.100753	0.457968	99.0523
19	0.0811477	0.368853	99.4212
20	0.0526161	0.239164	99.6603
21	0.0506699	0.230318	99.8906
22	0.0240605	0.109366	100
Extraction Method: Maximum Likelihood.
a. When factors are correlated, sums of squared loadings cannot be added to obtain a total variance.
Goodness-of-fit Test
Chi-Square	df	Sig.
264.311	131	4.91585e-11
Pattern Matrixa
	Factor
	1	2	3	4	5
IES_1		0.434853
IES_2			0.723611		0.414032
IES_3					0.447014
IES_4
IES_5	1.00386
IES_6
IES_7					0.446089
IES_8					0.7417
IES_9					0.436871
IES_10		0.625918
IES_11		0.498622
IES_12		0.676271
IES_13		0.923654
IES_14		0.617402		-0.459367
IES_15			0.578555
IES_16		0.709419
IES_17		0.560727
IES_18		0.489361
IES_19					0.813044
IES_20				0.535763
IES_21		0.496182	0.446349
IES_22				0.61676
Extraction Method: Maximum Likelihood. Rotation Method: Oblimin with Kaiser Normalization.
a. Rotation converged in 35 iterations.
Structure Matrix
	Factor
	1	2	3	4	5
IES_1	0.434414	0.74112	0.548022	0.454463	0.650699
IES_2		0.467551	0.840676		0.663886
IES_3	0.505032	0.5058	0.442733		0.634625
IES_4
IES_5	0.986286
IES_6	0.54771	0.549667	0.51009
IES_7	0.524944	0.516993		0.551124	0.655461
IES_8		0.462607			0.791681
IES_9		0.409703			0.581425
IES_10	0.441154	0.856645	0.434024	0.402695	0.699083
IES_11	0.544286	0.62754
IES_12		0.846378	0.659953		0.558932
IES_13		0.842914			0.406528
IES_14	0.414236	0.812889	0.453397		0.650404
IES_15		0.443554	0.720924		0.524998
IES_16	0.409914	0.904153	0.466785	0.448033	0.685803
IES_17		0.695308	0.403886		0.557937
IES_18	0.434501	0.708363	0.593328		0.471355
IES_19		0.600484	0.499554		0.914892
IES_20		0.448038		0.640208	0.478995
IES_21	0.524075	0.720111	0.689778		0.403049
IES_22	0.482826		0.438638	0.695098
Extraction Method: Maximum Likelihood. Rotation Method: Oblimin with Kaiser Normalization.
Factor Correlation Matrix
Factor	1	2	3	4	5
1	1	0.384423	0.320725	0.307873	0.240751
2	0.384423	1	0.413788	0.256157	0.528189
3	0.320725	0.413788	1	0.193109	0.370636
4	0.307873	0.256157	0.193109	1	0.300764
5	0.240751	0.528189	0.370636	0.300764	1
Extraction Method: Maximum Likelihood. Rotation Method: Oblimin with Kaiser Normalization.

## Sheet: Sheet1
Supplementary Table S1: Correlations of the IES-R and its three and six subscales with the PSS, hypertension, BMI, smoking among HCWs
o			BMI	currentsmoker	hypertension	IES_Avoidance	IES_Intrusion	IES_Numbing	IES_Hyperarousal	IES_Sleep	IES_Irritability	TotIESR	IESR3_Avoidance	IESR3_Intrusion	IESR3_Hyperarousal	PSS	PSS_Avoidance	PSS_Arousal	PSS_Reexperiencing
Spearman's rho	BMI	Correlation Coefficient	1	-0.115878	.344**	0.146405	.299*	0.240129	.390**	0.106018	0.204553	0.249782	0.184872	.303*	.276*	0.009011	-0.00827328	-0.0405717	0.200331
		Sig. (2-tailed)		0.386372	0.00815807	0.2728	0.0227576	0.0694281	0.00244644	0.428319	0.123498	0.0586286	0.16474	0.0205621	0.0361554	0.946476	0.950852	0.76236	0.131607
		N	58	58	58	58	58	58	58	58	58	58	58	58	58	58	58	58	58
	currentsmoker	Correlation Coefficient	-0.115878	1	-0.150801	-0.0489736	0.0187371	-0.201246	0.0372257	-0.0559169	.279*	0.0344057	-0.0740164	0.0380839	0.0395629	.279*	.328*	0.241671	0.124882
		Sig. (2-tailed)	0.386372		0.258502	0.715058	0.888973	0.129817	0.781452	0.676747	0.0341545	0.797644	0.580825	0.776543	0.768102	0.0338942	0.0118866	0.0676039	0.350286
		N	58	58	58	58	58	58	58	58	58	58	58	58	58	58	58	58	58
	hypertension	Correlation Coefficient	.344**	-0.150801	1	.286*	0.257004	.293*	.287*	0.122767	0.253491	0.245398	.295*	.294*	0.193327	0.177167	0.166451	0.0755801	0.250886
		Sig. (2-tailed)	0.00815807	0.258502		0.0294764	0.0514714	0.0257354	0.0292061	0.358572	0.0548587	0.0633516	0.024436	0.0251672	0.145936	0.183371	0.211742	0.572837	0.057485
		N	58	58	58	58	58	58	58	58	58	58	58	58	58	58	58	58	58
	IES_Avoidance	Correlation Coefficient	0.146405	-0.0489736	.286*	1	.733**	.680**	.764**	.560**	.485**	.870**	.977**	.727**	.668**	.486**	.453**	.432**	.404**
		Sig. (2-tailed)	0.2728	0.715058	0.0294764		6.02208e-11	4.44834e-09	2.98437e-12	4.89403e-06	0.000114063	7.80502e-19	3.49493e-39	1.01253e-10	9.91896e-09	0.000108928	0.000351867	0.00071471	0.0016503
		N	58	58	58	58	58	58	58	58	58	58	58	58	58	58	58	58	58
	IES_Intrusion	Correlation Coefficient	.299*	0.0187371	0.257004	.733**	1	.723**	.753**	.591**	.558**	.861**	.786**	.960**	.706**	.619**	.576**	.570**	.501**
		Sig. (2-tailed)	0.0227576	0.888973	0.0514714	6.02208e-11		1.45857e-10	8.94655e-12	1.04024e-06	5.45353e-06	4.33448e-18	2.60981e-13	9.58251e-33	5.86958e-10	2.28682e-07	2.26946e-06	2.95586e-06	6.28159e-05
		N	58	58	58	58	58	58	58	58	58	58	58	58	58	58	58	58	58
	IES_Numbing	Correlation Coefficient	0.240129	-0.201246	.293*	.680**	.723**	1	.761**	.631**	.526**	.788**	.783**	.788**	.710**	.542**	.402**	.510**	.514**
		Sig. (2-tailed)	0.0694281	0.129817	0.0257354	4.44834e-09	1.45857e-10		4.32995e-12	1.11712e-07	2.24632e-05	2.15927e-13	3.92877e-13	2.11909e-13	4.41619e-10	1.12518e-05	0.00178196	4.25311e-05	3.63982e-05
		N	58	58	58	58	58	58	58	58	58	58	58	58	58	58	58	58	58
	IES_Hyperarousal	Correlation Coefficient	.390**	0.0372257	.287*	.764**	.753**	.761**	1	.693**	.627**	.878**	.804**	.793**	.892**	.579**	.419**	.568**	.479**
		Sig. (2-tailed)	0.00244644	0.781452	0.0292061	2.98437e-12	8.94655e-12	4.32995e-12		1.68929e-09	1.37856e-07	1.56252e-19	2.90118e-14	1.14142e-13	5.63592e-21	1.96503e-06	0.00107317	3.34325e-06	0.000141693
		N	58	58	58	58	58	58	58	58	58	58	58	58	58	58	58	58	58
	IES_Sleep	Correlation Coefficient	0.106018	-0.0559169	0.122767	.560**	.591**	.631**	.693**	1	.449**	.797**	.604**	.704**	.870**	.589**	.416**	.658**	.411**
		Sig. (2-tailed)	0.428319	0.676747	0.358572	4.89403e-06	1.04024e-06	1.11712e-07	1.68929e-09		0.00041186	6.81173e-14	5.2267e-07	6.9341e-10	7.01219e-19	1.1484e-06	0.00116104	2.0295e-08	0.00136278
		N	58	58	58	58	58	58	58	58	58	58	58	58	58	58	58	58	58
	IES_Irritability	Correlation Coefficient	0.204553	.279*	0.253491	.485**	.558**	.526**	.627**	.449**	1	.621**	.528**	.595**	.684**	.416**	.375**	.471**	0.190309
		Sig. (2-tailed)	0.123498	0.0341545	0.0548587	0.000114063	5.45353e-06	2.24632e-05	1.37856e-07	0.00041186		1.9701e-07	2.02001e-05	8.28618e-07	3.22605e-09	0.00117587	0.0037054	0.000190703	0.152454
		N	58	58	58	58	58	58	58	58	58	58	58	58	58	58	58	58	58
	TotIESR	Correlation Coefficient	0.249782	0.0344057	0.245398	.870**	.861**	.788**	.878**	.797**	.621**	1	.916**	.903**	.893**	.642**	.545**	.630**	.494**
		Sig. (2-tailed)	0.0586286	0.797644	0.0633516	7.80502e-19	4.33448e-18	2.15927e-13	1.56252e-19	6.81173e-14	1.9701e-07		6.66204e-24	3.10479e-22	4.07522e-21	5.69261e-08	9.68859e-06	1.19674e-07	8.135e-05
		N	58	58	58	58	58	58	58	58	58	58	58	58	58	58	58	58	58
	IESR3_Avoidance	Correlation Coefficient	0.184872	-0.0740164	.295*	.977**	.786**	.783**	.804**	.604**	.528**	.916**	1	.792**	.721**	.516**	.463**	.469**	.437**
		Sig. (2-tailed)	0.16474	0.580825	0.024436	3.49493e-39	2.60981e-13	3.92877e-13	2.90118e-14	5.2267e-07	2.02001e-05	6.66204e-24		1.40381e-13	1.72325e-10	3.41841e-05	0.000251192	0.000201293	0.000611929
		N	58	58	58	58	58	58	58	58	58	58	58	58	58	58	58	58	58
	IESR3_Intrusion	Correlation Coefficient	.303*	0.0380839	.294*	.727**	.960**	.788**	.793**	.704**	.595**	.903**	.792**	1	.768**	.692**	.586**	.646**	.576**
		Sig. (2-tailed)	0.0205621	0.776543	0.0251672	1.01253e-10	9.58251e-33	2.11909e-13	1.14142e-13	6.9341e-10	8.28618e-07	3.10479e-22	1.40381e-13		2.01005e-12	1.85452e-09	1.37682e-06	4.45378e-08	2.28536e-06
		N	58	58	58	58	58	58	58	58	58	58	58	58	58	58	58	58	58
	IESR3_Hyperarousal	Correlation Coefficient	.276*	0.0395629	0.193327	.668**	.706**	.710**	.892**	.870**	.684**	.893**	.721**	.768**	1	.573**	.414**	.644**	.393**
		Sig. (2-tailed)	0.0361554	0.768102	0.145936	9.91896e-09	5.86958e-10	4.41619e-10	5.63592e-21	7.01219e-19	3.22605e-09	4.07522e-21	1.72325e-10	2.01005e-12		2.55514e-06	0.00122668	4.93618e-08	0.00224438
		N	58	58	58	58	58	58	58	58	58	58	58	58	58	58	58	58	58
	PSS	Correlation Coefficient	0.009011	.279*	0.177167	.486**	.619**	.542**	.579**	.589**	.416**	.642**	.516**	.692**	.573**	1	.879**	.904**	.773**
		Sig. (2-tailed)	0.946476	0.0338942	0.183371	0.000108928	2.28682e-07	1.12518e-05	1.96503e-06	1.1484e-06	0.00117587	5.69261e-08	3.41841e-05	1.85452e-09	2.55514e-06		1.23656e-19	2.67176e-22	1.11833e-12
		N	58	58	58	58	58	58	58	58	58	58	58	58	58	58	58	58	58
	PSS_Avoidance	Correlation Coefficient	-0.00827328	.328*	0.166451	.453**	.576**	.402**	.419**	.416**	.375**	.545**	.463**	.586**	.414**	.879**	1	.719**	.587**
		Sig. (2-tailed)	0.950852	0.0118866	0.211742	0.000351867	2.26946e-06	0.00178196	0.00107317	0.00116104	0.0037054	9.68859e-06	0.000251192	1.37682e-06	0.00122668	1.23656e-19		1.99993e-10	1.28202e-06
		N	58	58	58	58	58	58	58	58	58	58	58	58	58	58	58	58	58
	PSS_Arousal	Correlation Coefficient	-0.0405717	0.241671	0.0755801	.432**	.570**	.510**	.568**	.658**	.471**	.630**	.469**	.646**	.644**	.904**	.719**	1	.564**
		Sig. (2-tailed)	0.76236	0.0676039	0.572837	0.00071471	2.95586e-06	4.25311e-05	3.34325e-06	2.0295e-08	0.000190703	1.19674e-07	0.000201293	4.45378e-08	4.93618e-08	2.67176e-22	1.99993e-10		3.9851e-06
		N	58	58	58	58	58	58	58	58	58	58	58	58	58	58	58	58	58
	PSS_Reexperiencing	Correlation Coefficient	0.200331	0.124882	0.250886	.404**	.501**	.514**	.479**	.411**	0.190309	.494**	.437**	.576**	.393**	.773**	.587**	.564**	1
		Sig. (2-tailed)	0.131607	0.350286	0.057485	0.0016503	6.28159e-05	3.63982e-05	0.000141693	0.00136278	0.152454	8.135e-05	0.000611929	2.28536e-06	0.00224438	1.11833e-12	1.28202e-06	3.9851e-06
		N	58	58	58	58	58	58	58	58	58	58	58	58	58	58	58	58	58
**. Correlation is significant at the 0.01 level (2-tailed).
*. Correlation is significant at the 0.05 level (2-tailed).

## Sheet: ROC IES-R 3D & PSS
Supplmentary Figure S1: ROC analysis using the three-dimension structure of the IES-R to predict PSS
Supplmentary Figure S2: Model quality of ROC analysis using the three-dimension structure of the IES-R to predict PSS

## Sheet: ROC IES-R 6D & PSS
Supplmentary Figure S3: ROC analysis using the six-dimension structure of the IES-R to predict PSS
Supplmentary Figure S4: Model quality of ROC analysis using the six-dimension structure of the IES-R to predict PSS

## Sheet: ROC PSS & BMI
Supplementary Table S2: ROC analysis using the PSS to predict BMI in HCWs
Area Under the ROC Curve
Test Result Variable(s)	Area	Std. Errora	Asymptotic Sig.b	Asymptotic 95% Confidence Interval
				Lower Bound	Upper Bound
PSS	0.531515	0.078127	0.686666	0.378389	0.684641
PSS_Avoidance	0.509697	0.079582	0.903019	0.353719	0.665675
PSS_Arousal	0.52	0.0797035	0.801868	0.363784	0.676216
PSS_Reexperiencing	0.592121	0.0764854	0.228424	0.442213	0.74203
The test result variable(s): PSS, PSS_Avoidance, PSS_Arousal, PSS_Reexperiencing has at least one tie between the positive actual state group and the negative actual state group. Statistics may be biased.
a. Under the nonparametric assumption
b. Null hypothesis: true area = 0.5
Supplementary Figure S5: ROC analysis using the PSS to predict BMI in HCWs
Supplementary Figure S6: Model quality of ROC analysis using the PSS-I to predict BMI in HCWs

## Sheet: ROC PSS & hypertension
Supplementary Table S3: ROC analysis using the PSS to predict hypertension in HCWs
Area Under the ROC Curve
Test Result Variable(s)	Area	Std. Errora	Asymptotic Sig.b	Asymptotic 95% Confidence Interval
				Lower Bound	Upper Bound
PSS	0.618506	0.0912679	0.194134	0.439625	0.797388
PSS_Avoidance	0.609578	0.0926012	0.236678	0.428083	0.791073
PSS_Arousal	0.550325	0.0892688	0.572929	0.375361	0.725288
PSS_Reexperiencing	0.660714	0.0878985	0.0674885	0.488436	0.832992
The test result variable(s): PSS, PSS_Avoidance, PSS_Arousal, PSS_Reexperiencing has at least one tie between the positive actual state group and the negative actual state group. Statistics may be biased.
a. Under the nonparametric assumption
b. Null hypothesis: true area = 0.5
Supplementary Figure S7: ROC analysis using the PSS to predict hypertension in HCWs
Supplementary Figure S8: Model quality of ROC analysis using the PSS to predict hypertension in HCWs

## Sheet: Gender differencessMann-Whitney
Mann-Whitney Test
Ranks
sex		N	Mean Rank	Sum of Ranks
IES_Avoidance	F	49	30.4184	1490.5
	M	9	24.5	220.5
	Total	58
IES_Intrusion	F	49	30.6939	1504
	M	9	23	207
	Total	58
IES_Numbing	F	49	29.9082	1465.5
	M	9	27.2778	245.5
	Total	58
IES_Hyperarousal	F	49	30.2245	1481
	M	9	25.5556	230
	Total	58
IES_Sleep	F	49	30.5408	1496.5
	M	9	23.8333	214.5
	Total	58
IES_Irritability	F	49	30.0612	1473
	M	9	26.4444	238
	Total	58
TotIESR	F	49	30.4592	1492.5
	M	9	24.2778	218.5
	Total	58
IESR3_Avoidance	F	49	30.4898	1494
	M	9	24.1111	217
	Total	58
IESR3_Intrusion	F	49	30.4388	1491.5
	M	9	24.3889	219.5
	Total	58
IESR3_Hyperarousal	F	49	30.4388	1491.5
	M	9	24.3889	219.5
	Total	58
PSS_I	F	49	29.949	1467.5
	M	9	27.0556	243.5
	Total	58
PSS_Avoidance	F	49	30.2143	1480.5
	M	9	25.6111	230.5
	Total	58
PSS_Arousal	F	49	30.5816	1498.5
	M	9	23.6111	212.5
	Total	58
PSS_Reexperiencing	F	49	28.5714	1400
	M	9	34.5556	311
	Total	58
Test Statisticsa
	IES_Avoidance	IES_Intrusion	IES_Numbing	IES_Hyperarousal	IES_Sleep	IES_Irritability	TotIESR	IESR3_Avoidance	IESR3_Intrusion	IESR3_Hyperarousal	PSS_I	PSS_Avoidance	PSS_Arousal	PSS_Reexperiencing
Mann-Whitney U	175.5	162	200.5	185	169.5	193	173.5	172	174.5	174.5	198.5	185.5	167.5	175
Wilcoxon W	220.5	207	245.5	230	214.5	238	218.5	217	219.5	219.5	243.5	230.5	212.5	1400
Z	-1.02109	-1.32826	-0.507242	-0.832722	-1.15191	-0.736117	-1.01896	-1.08751	-1.02213	-1.0239	-0.476422	-0.77012	-1.153	-1.02887
Asymp. Sig. (2-tailed)	0.307212	0.184092	0.611985	0.405001	0.249359	0.461659	0.308223	0.27681	0.306722	0.305884	0.633774	0.441229	0.248909	0.303539
a. Grouping Variable: sex

## Sheet: Cluster analysis IES-R
Cluster analysis IES-R with BMI
														Category	Silhouette measure of cohesion and separation	V3
														1	0.6632	0.7
Cluster 1
Cluster 2
Cluster analysis IES-R with hypertension
														Category	Silhouette measure of cohesion and separation	V3
														1	0.7481	0.7
Cluster 1
Cluster 2

## Sheet: Cluster analysis IES-R3
Cluster analysis all IESR3 dimensions with BMI
								Category	Silhouette measure of cohesion and separation	V3
								1	0.4568	0.5
								Nodes	Importance	Importance	V4	V5
								IESR3_Avoidance	0.1186	0.1186	IESR3_Avoidance	0.1186
								IESR3_Intrusion	0.2359	0.2359	IESR3_Intrusion	0.2359
								IESR3_Hyperarousal	0.2827	0.2827	IESR3_Hyperarousal	0.2827
								BMIcategory	1	1	BMIcategory	1
Cluster 1
Cluster 2
Cluster analysis all IESR3 dimensions with hypertension
Cluster analysis IESR3_Intrusion with BMI
Cluster 1
Cluster 2
Cluster analysis IESR3_Intrusion with hypertension
Cluster analysis IESR3_Hyperarousal with BMI
Cluster 1
Cluster 2
Cluster analysis IESR3_Hyperarousal with hypertension
Cluster 1
Cluster 2
Cluster analysis IESR3_Avoidance with BMI
Cluster 1
Cluster 2
Cluster analysis IESR3_Avoidance with hypertension

## Sheet: Cluster analysis IES-R6 BMI
Cluster analysis introsuion avoidance and hyperarousal IESR6 dimensions with BMI
								Category	Silhouette measure of cohesion and separation	V3
								1	0.4167	0.4
								Nodes	Importance	Importance	V4	V5
								IES_Avoidance	0.0731	0.0731	IES_Avoidance	0.0731
								IES_Intrusion	0.2025	0.2025	IES_Intrusion	0.2025
								IES_Hyperarousal	0.2707	0.2707	IES_Hyperarousal	0.2707
								BMIcategory	1	1	BMIcategory	1
Cluster 1
Cluster 2
Cluster analysis numbing sleep and irritability IESR6 dimensions with BMI
								Category	Silhouette measure of cohesion and separation	V3
								1	0.5278	0.5
																	Nodes	Importance	Importance	V4	V5
																	IES_Sleep	0.1171	0.1171	IES_Sleep	0.1171
																	IES_Numbing	0.1627	0.1627	IES_Numbing	0.1627
																	IES_Irritability	0.1657	0.1657	IES_Irritability	0.1657
																	BMIcategory	1	1	BMIcategory	1
																	Category	Silhouette measure of cohesion and separation	V3
																	1	0.5278	0.5
Cluster 1
Cluster 2
Cluster analysis introsuion avoidance and hyperarousal IESR6 dimensions with hypertension+A119
Cluster analysis numbing sleep and irritability IESR6 dimensions with hypertension
Cluster analysis IESR6_Introusion with BMI
Cluster 1
Cluster 2
Cluster analysis IESR6_Hyperarousal with BMI
Cluster 1
Cluster 2
Cluster analysis IESR6_Numbing with BMI
Cluster 1
Cluster 2
Cluster analysis IESR6_Avoidance with BMI
Cluster 1
Cluster 2
Cluster analysis IESR6_Sleep with BMI
Cluster 1
Cluster 2
Cluster analysis IESR6_Irritability with BMI
Cluster 1
Cluster 2

[truncated: 3 more sheets: Cluster analysis IES-R6 hyperte, Cluster analysis PSS BMI hyper , Cluster analysis PSS subscales]
